# Supplementary material for: Elucidating the Functional Roles of Long Non-Coding RNAs in Alzheimer’s Disease
Source: Int J Mol Sci. 2024 Aug 25;25(17):9211. doi: 10.3390/ijms25179211 (PMC11394787; doi:10.3390/ijms25179211)
Supplement: Supplementary file 1 [file ijms-25-09211-s001.zip]

Archive with 1 entries (1 files):
- ijms-3162723-supplementary.pdf
